# Supplementary material for: The prognostic value and clinical significance of mitophagy-related genes in hepatocellular carcinoma
Source: Front Genet. 2022 Aug 5;13:917584. doi: 10.3389/fgene.2022.917584 (PMC9388833; doi:10.3389/fgene.2022.917584)
Supplement: Supplementary file 1 [file DataSheet1.zip]

Archive with 80 entries (70 files):
- ASPM/
- ASPM/Age.pdf
- ASPM/Gender.pdf
- ASPM/Grade.pdf
- ASPM/M.pdf
- ASPM/N.pdf
- ASPM/Stage.pdf
- ASPM/T.pdf
- AURKB/
- AURKB/Age.pdf
- AURKB/Gender.pdf
- AURKB/Grade.pdf
- AURKB/M.pdf
- AURKB/N.pdf
- AURKB/Stage.pdf
- AURKB/T.pdf
- BUB1/
- BUB1/Age.pdf
- BUB1/Gender.pdf
- BUB1/Grade.pdf
- BUB1/M.pdf
- BUB1/N.pdf
- BUB1/Stage.pdf
- BUB1/T.pdf
- CCNB1/
- CCNB1/Age.pdf
- CCNB1/Gender.pdf
- CCNB1/Grade.pdf
- CCNB1/M.pdf
- CCNB1/N.pdf
- CCNB1/Stage.pdf
- CCNB1/T.pdf
- CCNB2/
- CCNB2/Age.pdf
- CCNB2/Gender.pdf
- CCNB2/Grade.pdf
- CCNB2/M.pdf
- CCNB2/N.pdf
- CCNB2/Stage.pdf
- CCNB2/T.pdf
- CDC20/
- CDC20/Age.pdf
- CDC20/Gender.pdf
- CDC20/Grade.pdf
- CDC20/M.pdf
- CDC20/N.pdf
- CDC20/Stage.pdf
- CDC20/T.pdf
- CDK1/
- CDK1/Age.pdf
- CDK1/Gender.pdf
- CDK1/Grade.pdf
- CDK1/M.pdf
- CDK1/N.pdf
- CDK1/Stage.pdf
- CDK1/T.pdf
- KIF11/
- KIF11/Age.pdf
- KIF11/Gender.pdf
- KIF11/Grade.pdf
- KIF11/M.pdf
- KIF11/N.pdf
- KIF11/Stage.pdf
- KIF11/T.pdf
- PLK1/
- PLK1/Age.pdf
- PLK1/Gender.pdf
- PLK1/Grade.pdf
- PLK1/M.pdf
- PLK1/N.pdf
- PLK1/Stage.pdf
- PLK1/T.pdf
- TOP2A/
- TOP2A/Age.pdf
- TOP2A/Gender.pdf
- TOP2A/Grade.pdf
- TOP2A/M.pdf
- TOP2A/N.pdf
- TOP2A/Stage.pdf
- TOP2A/T.pdf
