# Supplementary material for: The prognostic value and clinical significance of mitophagy-related genes in hepatocellular carcinoma
Source: Front Genet. 2022 Aug 5;13:917584. doi: 10.3389/fgene.2022.917584 (PMC9388833; doi:10.3389/fgene.2022.917584)
Supplement: Supplementary file 2 [file DataSheet2.zip]

Archive with 10 entries (10 files):
- ASPM.pdf
- AURKB.pdf
- BUB1.pdf
- CCNB1.pdf
- CCNB2.pdf
- CDC20.pdf
- CDK1.pdf
- PLK1.pdf
- TOP2A.pdf
- immune.diff.pdf
